# Supplementary material for: The Foodborne Strain Lactobacillus fermentum MBC2 Triggers pept-1-Dependent Pro-Longevity Effects in Caenorhabditis elegans
Source: Microorganisms. 2019 Feb 7;7(2):45. doi: 10.3390/microorganisms7020045 (PMC6406943; doi:10.3390/microorganisms7020045)
Supplement: Supplementary file 1 [file microorganisms-07-00045-s001.zip]

Archive with 5 entries (4 files):
- Figure_S1.tif
- __MACOSX/
- __MACOSX/._Figure_S1.tif
- Figure_S2.tif
- __MACOSX/._Figure_S2.tif
